# Supplementary material for: Voluntary wheel-running exercise improvement of anxiety or depressive symptoms in different models of depression
Source: Front Behav Neurosci. 2024 Oct 15;18:1435891. doi: 10.3389/fnbeh.2024.1435891 (PMC11518726; doi:10.3389/fnbeh.2024.1435891)
Supplement: Supplementary file 1 [file Table_1.XLSX]

## Sheet: Sheet1
				FST	exercise	SD	number	model	SD	number	EPM	Time in Open arm (s)	exercise			model	SD	number	OFT	exercise		model		Splash test	exercise		model		SPT	运动组			造模组
Physical exercise prevents mice from L-Kynurenine-induced depression-lik	Cheng-Hua Su 2019	C57BL/6J	Stress-induced helplessness
Cessation of voluntary wheel running increases anxiety-like behavior	Takeshi Nishijima 2013	C57BL/6	stop VRW		230.5	8.9	10	241.8	10.4	15			8.7	3.05	10	1.75	1.17	15		208.5	225	173.7	190.8
Ceasing exercise induces depression-like, anxiety-like, and impaired cognitive-like behaviours and altered hippocampal gene	Julie A. Morgan 2019	SD	stop VRW		7.53	2.9	16	67.93	12.22	12										104.95	116.03	30.9	34.4
Voluntary exercise increases resilience to social defeat stress	Rody C. Kingston 2018	Syrian hamsters	Social defeat										125.6	4.35	26	136.8	2.81	24		20.7	21.46	24.8	25.56
Therapeutic and Preventive Effect of Volu	M. Pagliusi 2020	Wistar	Social defeat
Intermittent voluntary wheel running promotes resilience to the negative	C. Calpe-Lopez 2022	C57BL/6	Social defeat										108.35	12.54	20	48.36	13.43	12							36.47	38.28	28.61	30.42
Agomelatine, venlafaxine, and running	Sarawut Lapmanee 2017	Wistar	restraint stress		140.39	10.02	10	170.19	8.61	10			38.19	13.98	10	30.3	8.13	10		72.24	84.17	38.21	48.53
Beneficial effects of fluoxetine, reboxetine, venlafaxine,	Sarawut Lapmanee 2013	Wistar	restraint stress		145.86	14.48	8	180	10.34	10			95.55	24.45	8	32.22	7.77	10
Beneficial Effects of Physical Activity and Cr	Mohadeseh Ghalandari‑Shamami 2019	Wistar	restraint stress		50.96	11.62	6	112.87	11	6			96.75	10.26	6	48.63	5.94	6
Exercise increases BDNF levels in the striatum	Lelanie Marais 2009	C57BL/6J	Maternal separation 和Chronic stress		127.36	2.58	12	180.82	13.36	12
180 Voluntaryexerciseandpalatabl	JayanthiManiam 2010	C57BL/6	Maternal separation 和Chronic stress		89.59	10.41	12	167.05	9.3	12			93.75	11.58	12	48.66	4.44	12
15 Voluntaryexerciseandpalatabl	JayanthiManiam 2010	SD	Maternal separation 和Chronic stress		112.34	21.92	12	122.17	1.52	12			108.93	14.28	12	99.09	10.26	12
Adolescent voluntary exercise attenuated hippocampal innate immunity responses and depressive-like behaviors fo	Mahsa Sadeghi 2016	Wistar	Maternal separation		104.9	13.59	12	147.17	21.88	12															93.39	114.33	32.82	47.54		78.11	8.68	12	58.86	13.97	12
Cardiac oxidative stress following materna	Ehtramolsadat Sahafi 2018	Wistar	Maternal separation		88.75	19.18	10	169.05	42.58	10																				76.25	23.05	10	53.03	13	10
Voluntary wheel running improves outcomes in an early life	Isabella M. Fuentes 2021	C57Bl/6	Maternal separation										37.83	15.37	14	84.04	14.33	14												78.1	4.25	14	76.47	3.59	14
Exercise During Adolescence Attenuated Depressive-L	Forouzan Fattahi Masrour 2018	Wistar	Maternal separation		74	14	8	174	12	8															83	122	23	31			0			0
Physical exercise rectifies CUMS-induced aberra	Zhaoyang Dong 2020	C57BL/6J	CUMS		109.91	18.9	15	163.17	21.53	15																				79.71	3.71	155	65.14	5.43	15
Voluntary physical exercise protects against	W. Tang Watanasriyakul 2023	prairie voles	CUMS		113.83	14.16	39	139.43	20.88	39
	W. Tang Watanasriyakul 2023	prairie voles	CUMS		133.44	22.33	39	79.52	20.69	39
Voluntary wheel running ameliorates de	Peng Huang 2017	C57BL/6J	CUMS		22.77	3.12	20	52.83	8.62	20			48.99	10.55	20	13.56	3.77	20
