# Supplementary material for: Voluntary wheel-running exercise improvement of anxiety or depressive symptoms in different models of depression
Source: Front Behav Neurosci. 2024 Oct 15;18:1435891. doi: 10.3389/fnbeh.2024.1435891 (PMC11518726; doi:10.3389/fnbeh.2024.1435891)
Supplement: Supplementary file 2 [file Table_2.XLSX]

## Sheet: Sheet1
Name	Author	Time	Specise	Age	Sex	Model	Number(exercise/control)	intervening measure	exercise time	behavioristics	another index					Author	Quantity（VRW and Control ）	Age	Sex	VRW time	Behavior test
Physical exercise rectifies CUMS-induced aberra	Zhaoyang Dong	2020	C57BL/6J	6w	M	CUMS	15/15	42d (1)24h food and water deprivation, (2)1h empty bottle, (3)17 h of 45° cage tilt, (4)overnight illumination, (5)24 h wet cage, (6)5min swimming in water at 4℃, (7) 24h disrupting the squirrel cage, (8) 24h foreign body stimulation, (9)4h restrict move ment.	two hours a day(6w)	FST,SPT,TST						Takeshi Nishijima	45580	4w	M	21 month	⑴⑵⑶
Voluntary wheel running ameliorates de	Peng Huang	2017	C57BL/6J	8w	M	CUMS	20/20	42 (1) 24 hours food and water deprivation, (2) 1 hour empty bottle, (3) 17 hours of 45° cage tilt, (4) overnight illumination, (5) 24 hours wet cage, (6) 5 min swimming in water at 4℃, (7) 24 hours disrupting the squirrel cage, (8) 24 hours foreign body stimulation, (9) 4 hours restrict movement.	two hours a day(6w)	FST,SPT,TST						M. Pagliusi	15/15	8W	M	32 day	⑼⑽
Exercise During Adolescence Attenuated Depressive-L	Forouzan Fattahi Masrour	2018	Wistar	2d	/	Maternal separation	8/8	separate 180min 22d	32d	FST,OFT,Splash test						C. Calpe-Lopez	45646	3w	M	1 hour 3 times a week	⑵⑸⑼
Voluntary wheel running improves outcomes in an early life	Isabella M. Fuentes	2021	C57Bl/6	1d	/	Maternal separation	14/14	separate 180min 21d	4W	Sucrose preference testing，EPM						Rody C. Kingston	26/24	12w	M	20 day	⑴⑵
Adolescent voluntary exercise attenuated hippocampal innate immunity responses and depressive-like behaviors fo	Mahsa Sadeghi,	2016	Wistar	2d	/	Maternal separation	12/12	separate 180min 13d	32d	FST,OFT,Splash test,Sucrose preference test						Sarawut Lapmanee	45575	8W	M	4 week	⑴⑵⑶⑻
Cardiac oxidative stress following materna	Ehtramolsadat Sahafi,	2017	Wistar	2d	/	Maternal separation	10/10	separate 180min 13d	32d	FST,OFT,Splash test,Sucrose preference test						Mohadeseh Ghalandari_x001e_Shamami	45449	30d	M	15 week	⑴⑶
Exercise increases BDNF levels in the striatum	Lelanie Marais	2009	SD	2d	M	Maternal separation 和Chronic stress	12/12	separate 180min 12d	6w	FST						Sarawut Lapmanee	45514	8W	M	4 week	⑴⑶⑻
Voluntary exercise and palatabl	JayanthiManiam	2010	SD	2d	/	Maternal separation 和Chronic stress	12/12	separate 15min or 180min 12d	6w	FST,EPM						Lelanie Marais	45638	2d	M	6 week	⑴
Agomelatine, venlafaxine, and running	Sarawut Lapmanee	2017	Wistar	8W	M	restraint stress	10/10	stress, two hours a day for 10 days	4W	OFT;FST;EMP,MWM,NOR	Body weight, intake, adrenal weight, glucocorticoid beta-actin, urine and serum cortisol					JayanthiManiam	45638	2d	/	6 week	⑴⑶
Beneficial effects of fluoxetine, reboxetine, venlafaxine,	Sarawut Lapmanee	2013	Wistar	8W	M	restraint stress	8/10	stress, two hours a day for 28 days	4w	FST,EPM,ETM,SPT						Ehtramolsadat Sahafi,	45575	2d	/	32d	⑴⑵⑷⑸
Beneficial Effects of Physical Activity and Cr	Mohadeseh Ghalandari‑Shamami	2019	Wistar	30d	M	restraint stress	6/6	stress, two hours a day for 10 days	15w 24h	FST,EPM						Mahsa Sadeghi,	45638	2d	/	32d	⑴⑵⑷⑸
Intermittent voluntary wheel running promotes resilience to the negative	C. Calpe-Lopez	2022	C57BL/6	3w	M	Social defeat	20/12	Using OF1 attacks (10 minutes a day for 4 days)		EPM,Hole board test,Social interaction test,Splash test						Maniam	45608	2d	/	6 week	⑶⑷
Therapeutic and Preventive Effect of Volu	M. Pagliusi,	2020	C57BL/6J	8W	M	Social defeat	15/15	Using Swiss mouse attacks (10 minutes a day for 10 days)	32d	Social interaction test,Mechanical nociceptive threshold test, Chemical nociceptive test						Isabella M. Fuentes	14/14	1d	/	4 week	⑶⑷
Ceasing exercise induces depression-like, anxiety-like, and impaired	Julie A. Morgan	2019	C57BL/6	12W	F/M	stop VRW	16/12（F/M平分）	Stop exercise after 4 months	6M	OFT; FST;Elevated zero maze;Y maze;Barnes maze;	Body weight, distance, hippocampus GFAP, IBA1					Zhaoyang Dong	15/15	6w	M	6w 2 hour	⑴⑷⑺
Cessation of voluntary wheel running increases anxiety-like behavior	Takeshi Nishijima	2013	C57BL/6	4w	M	stop VRW	10/15	Stop exercise after 2 months	21M	OFT;FST;EMP	Weight, distance, feeding, hippocampus PH3+, BrdU+/DCX					Peng Huang	20/20	8w	M	6 week(2 hours each day)	⑴⑷⑺
																Elias Eliasa	45512	8w	F/M	30d (2 hours each day)	⑴⑵⑷⑺
																Carmel Bilu	45638	6M	M	8 week	⑴⑶
																Katy Tal-Krivisky	16/16	4W	M	3 week	⑴⑶⑼
																⑴Forced swimming test ⑵Open field test ⑶Elevated plus-maze test ⑷Sucrose preference test ⑸Splash test ⑹Elevated zero maze ⑺Tail suspension test ⑻Elevated T-maze test ⑼Social interaction test ⑽ Chemical nociceptive test

## Sheet: Sheet2
Author	Model	Species	Sex	Age
Zhaoyang Dong	CUMS	C57BL/6J	M	6w
W. Tang Watanasriyakul	CUMS	prairie voles	F	/
Peng Huang	CUMS	C57BL/6J	M	8w
Forouzan Fattahi Masrour	Maternal separation	Wistar	/	2d
Isabella M. Fuentes	Maternal separation	C57Bl/6	/	1d
Mahsa Sadeghi,	Maternal separation	Wistar	/	2d
Ehtramolsadat Sahafi,	Maternal separation	Wistar	/	2d
Lelanie Marais	Maternal separation 和Chronic stress	SD	M	2d
JayanthiManiam	Maternal separation 和Chronic stress	SD	/	2d
Sarawut Lapmanee	restraint stress	Wistar	M	8W
Sarawut Lapmanee	restraint stress	Wistar	M	8W
Mohadeseh Ghalandari‑Shamami	restraint stress	Wistar	M	30d
C. Calpe-Lopez	Social defeat	C57BL/6	M	3w
M. Pagliusi,	Social defeat	C57BL/6J	M	8W
Rody C. Kingston	Social defeat	Syrian hamsters	M	12w
Julie A. Morgan	stop VRW	C57BL/6	F/M	12W
Takeshi Nishijima	stop VRW	C57BL/6	M	4w
